# Supplementary material for: 5’UTR sequences influence protein levels in Escherichia coli by regulating translation initiation and mRNA stability
Source: Front Microbiol. 2022 Dec 21;13:1088941. doi: 10.3389/fmicb.2022.1088941 (PMC9810816; doi:10.3389/fmicb.2022.1088941)
Supplement: Supplementary file 2 [file Table_1.XLSX]

## Sheet: Table S1
Table S1. Sequences and RBS indexes of the 41 synthetic 5’UTRs. The eight 5'UTR sequences selected to study the effects of 5'UTRs on mRNA stability and concentration for the three reporter genes are marked with an asterisk. The GGAGG motif is in bold.
UTR name	RBS index	sequence (5'-3')
5'UTR_100_01	100	TCTTTCCTTGTCCTCATCCATAGATAAAGGATA
5'UTR_100_02	100	ACGTCCGCCCGCAGCGTAGCTTGGCGGATAACC
5'UTR_100_03	100	TGTTCCGGTCTCCTTCGCTCCTTCTACCTTTCT
5'UTR_250_04	250	CAACTACAAAACGACTTTCTTTGTTCCGAAGTA
5'UTR_250_05	250	CGACTCGACCCGCCTGTTGTCATCGGGACAGCG
5'UTR_250_06	250	TAGACCAGTCTCCTCAAGACCTTGCTGTACACC
5'UTR_500_07*	500	CAAAACTCCGCTCTCATAGGAGCGAACGGATAA
5'UTR_500_08	500	CTTAACCCATTGGTTAAATAATTCTGTAAATCT
5'UTR_500_09*	500	CGAGCTGTCCGGGGGCCAGTAAGGAGTAACCAG
5'UTR_1000_10	1000	TTACGAAGTTAGCCCTGACAATTAGAGCCCGAC
5'UTR_1000_11	1000	GGCCACTCTGGAGCTGAAAAAGGACGGGGCAAC
5'UTR_1000_12	1000	TGAAACCTCAAAACGTTAACAAATATATTCATC
5'UTR_1500_13	1500	CCAAAGAGCAGACGACCACAAAGACTATCACTC
5'UTR_1500_14*	1500	CCTTCTAGACCTCCCCGTCAGGAGCCACGGTTC
5'UTR_1500_15*	1500	CAATATCGCCCATACAAGAAGTAAAAATAGTCT
5'UTR_2500_16*	2500	GACCAATTGGCCCGCCCAGAAGGAGGCTGGCAT
5'UTR_2500_17	2500	GAGAATATCAAACTTAATATTGAGAATCCCTGT
5'UTR_2500_18	2500	CATTGCTGCTAGTCTAGAGCCCGAGGAGTATAT
5'UTR_5k_19	5000	CCTCGTCCTCCATATAAAAGGGGAGGAGTCAAG
5'UTR_5k_20	5000	TAACCCTAATAGAAAATTATTAAGCTATATATA
5'UTR_5k_21	5000	ATAGCGGACACTCCGCAAGACCTACGAGGAACC
5'UTR_5k_22	5000	CAACAACATAAAATAATCTAAAGCTAATTTTAA
5'UTR_5k_23	5000	AGTATCGATAAGAGCTAAGGAAACCCCTTCAAA
5'UTR_5k_24	5000	GCACTACCCCTACAAATTTCGCTAGAGAGTAAC
5'UTR_33k_25	33000	CAATCGCCCCCAACAAGAAGATAAGGAGGCGCC
5'UTR_33k_26	33000	TGACGGAGGTCGCAAGATCAGGGAGGGACGAAG
5'UTR_33k_27	33000	CAACGAAGGTATTAAAAATAAGATAGGAATAAA
5'UTR_33k_28*	33000	TGAAAAAAACTATATAGATTTATAAGGGGTAAC
5'UTR_33k_29	33000	TGGGGAACTTTCATTTTTAAGGTATAGGTCAGT
5'UTR_33k_30*	33000	ACCCGTTTTTTGGGCTAACAGGAGGAATTAACC
5'UTR_33k_31	33000	AGAACGCGTCAACAAACATTAAAGAGGTCAATC
5'UTR_66k_32	66000	CATTCAAATTAAAACTTATATAAGAAGGTAGAA
5'UTR_66k_33	66000	GTAAGCTATCCCATCAAGTAATAAGGAGTTCCA
5'UTR_66k_34	66000	ACCAAGACGATAAATTAAGGGAGGACAAGAATC
5'UTR_66k_35*	66000	CACCCGACTACCCCCAAGAATTAAGGAGGCGAG
5'UTR_66k_36	66000	GGACTCGCACGAGTCAGAACAGGAGGAGGATAA
5'UTR_66k_37	66000	ATAAGATAAATCAAAAAAGTAAGGATAAAAACC
5'UTR_100k_38	100000	CCTTCGCGAAGAGCGACAAAATAAGGAGGGCTT
5'UTR_100k_39	100000	TTTCAAGATTAAGAGAAATAAGGAAAGGTAAAA
5'UTR_100k_40	100000	CGCGTAATCCGCGAATAAAAAGGAGGAGGAAAC
5'UTR_100k_41	100000	TAACCCTATTCATTTAAGGAGGTAACCTAAACC
