# Supplementary material for: 5’UTR sequences influence protein levels in Escherichia coli by regulating translation initiation and mRNA stability
Source: Front Microbiol. 2022 Dec 21;13:1088941. doi: 10.3389/fmicb.2022.1088941 (PMC9810816; doi:10.3389/fmicb.2022.1088941)
Supplement: Supplementary file 3 [file Table_2.XLSX]

## Sheet: Table S2
Table S2. Primers used in the study
Primers for 5'UTR cloning	5'-3' sequences. 5'UTR specifying sequences underlined. ATG start codon in bold.
100_01	TCTTTCCTTGTCCTCATCCATAGATAAAGGATAATGGAGAAACAGTAGAGAGTTGCG
100_02	ACGTCCGCCCGCAGCGTAGCTTGGCGGATAACCATGGAGAAACAGTAGAGAGTTGCG
100_03	TGTTCCGGTCTCCTTCGCTCCTTCTACCTTTCTATGGAGAAACAGTAGAGAGTTGCG
250_04	CAACTACAAAACGACTTTCTTTGTTCCGAAGTAATGGAGAAACAGTAGAGAGTTGCG
250_05	CGACTCGACCCGCCTGTTGTCATCGGGACAGCGATGGAGAAACAGTAGAGAGTTGCG
250_06	TAGACCAGTCTCCTCAAGACCTTGCTGTACACCATGGAGAAACAGTAGAGAGTTGCG
500_07	CAAAACTCCGCTCTCATAGGAGCGAACGGATAAATGGAGAAACAGTAGAGAGTTGCG
500_08	CTTAACCCATTGGTTAAATAATTCTGTAAATCTATGGAGAAACAGTAGAGAGTTGCG
500_09	CGAGCTGTCCGGGGGCCAGTAAGGAGTAACCAGATGGAGAAACAGTAGAGAGTTGCG
1000_10	TTACGAAGTTAGCCCTGACAATTAGAGCCCGACATGGAGAAACAGTAGAGAGTTGCG
1000_11	GGCCACTCTGGAGCTGAAAAAGGACGGGGCAACATGGAGAAACAGTAGAGAGTTGCG
1000_12	TGAAACCTCAAAACGTTAACAAATATATTCATCATGGAGAAACAGTAGAGAGTTGCG
1500_13	CCAAAGAGCAGACGACCACAAAGACTATCACTCATGGAGAAACAGTAGAGAGTTGCG
1500_14	CCTTCTAGACCTCCCCGTCAGGAGCCACGGTTCATGGAGAAACAGTAGAGAGTTGCG
1500_15	CAATATCGCCCATACAAGAAGTAAAAATAGTCTATGGAGAAACAGTAGAGAGTTGCG
2500_16	GACCAATTGGCCCGCCCAGAAGGAGGCTGGCATATGGAGAAACAGTAGAGAGTTGCG
2500_17	GAGAATATCAAACTTAATATTGAGAATCCCTGTATGGAGAAACAGTAGAGAGTTGCG
2500_18	CATTGCTGCTAGTCTAGAGCCCGAGGAGTATATATGGAGAAACAGTAGAGAGTTGCG
5k_19	CCTCGTCCTCCATATAAAAGGGGAGGAGTCAAGATGGAGAAACAGTAGAGAGTTGCG
5k_20	TAACCCTAATAGAAAATTATTAAGCTATATATAATGGAGAAACAGTAGAGAGTTGCG
5k_21	ATAGCGGACACTCCGCAAGACCTACGAGGAACCATGGAGAAACAGTAGAGAGTTGCG
5k_22	CAACAACATAAAATAATCTAAAGCTAATTTTAAATGGAGAAACAGTAGAGAGTTGCG
5k_23	AGTATCGATAAGAGCTAAGGAAACCCCTTCAAAATGGAGAAACAGTAGAGAGTTGCG
5k_24	GCACTACCCCTACAAATTTCGCTAGAGAGTAACATGGAGAAACAGTAGAGAGTTGCG
33k_25	CAATCGCCCCCAACAAGAAGATAAGGAGGCGCCATGGAGAAACAGTAGAGAGTTGCG
33k_26	TGACGGAGGTCGCAAGATCAGGGAGGGACGAAGATGGAGAAACAGTAGAGAGTTGCG
33k_27	CAACGAAGGTATTAAAAATAAGATAGGAATAAAATGGAGAAACAGTAGAGAGTTGCG
33k_28	TGAAAAAAACTATATAGATTTATAAGGGGTAACATGGAGAAACAGTAGAGAGTTGCG
33k_29	TGGGGAACTTTCATTTTTAAGGTATAGGTCAGTATGGAGAAACAGTAGAGAGTTGCG
33k_30	ACCCGTTTTTTGGGCTAACAGGAGGAATTAACCATGGAGAAACAGTAGAGAGTTGCG
33k_31	AGAACGCGTCAACAAACATTAAAGAGGTCAATCATGGAGAAACAGTAGAGAGTTGCG
66k_32	CATTCAAATTAAAACTTATATAAGAAGGTAGAAATGGAGAAACAGTAGAGAGTTGCG
66k_33	GTAAGCTATCCCATCAAGTAATAAGGAGTTCCAATGGAGAAACAGTAGAGAGTTGCG
66k_34	ACCAAGACGATAAATTAAGGGAGGACAAGAATCATGGAGAAACAGTAGAGAGTTGCG
66k_35	CACCCGACTACCCCCAAGAATTAAGGAGGCGAGATGGAGAAACAGTAGAGAGTTGCG
66k_36	GGACTCGCACGAGTCAGAACAGGAGGAGGATAAATGGAGAAACAGTAGAGAGTTGCG
66k_37	ATAAGATAAATCAAAAAAGTAAGGATAAAAACCATGGAGAAACAGTAGAGAGTTGCG
100k_38	CCTTCGCGAAGAGCGACAAAATAAGGAGGGCTTATGGAGAAACAGTAGAGAGTTGCG
100k_39	TTTCAAGATTAAGAGAAATAAGGAAAGGTAAAAATGGAGAAACAGTAGAGAGTTGCG
100k_40	CGCGTAATCCGCGAATAAAAAGGAGGAGGAAACATGGAGAAACAGTAGAGAGTTGCG
100k_41	TAACCCTATTCATTTAAGGAGGTAACCTAAACCATGGAGAAACAGTAGAGAGTTGCG
Primers for lacZ replacement downstream of the 5'UTRs	5'-3' sequences
TxAbFstartCDS	ATGAACGTGGCAAGCCGGGTAGTCGT
TxAbFstopCDS	TCAGTGGTGGTGGTGGTGGTGCTCG
msfGFPstartCDS	ATGAGCAAAGGAGAAGAACTTTTCACTGGAG
msfGFPstopCDS	TTATTTGTAGAGCTCATCCATGCCATGTGTAATC
Vect_Fw	GTTTAAACGGTCTCCAGCTTGGC
Vect_Rev	ATGGAGAAACAGTAGAGAGTTGCGATAAA
Primer pairs for qPCR	5'-3' sequences
LacZ begining	GTCGTGACTGGGAAAACCCTGG / AACTGTTGGGAAGGGCGATCG
lacZ middle	AACAACTTTAACGCCGTGCGCT / CACCATGCCGTGGGTTTCAATA
lacZ end	CAGCTGGCGCAGGTAGCAGAG / GGCAGATCCCAGCGGTCAAA
txAbF begining	CGTAAACGCCGACAGGGTGAA / CGGAATCGGCGAATCTTCTCC
txAbF middle	ACTACGGCGACAACAAGCTGCA / AGCGACAGCCCGTGCATGA
txAbF end	GGCGGACGGCAAGATCCAC / GTCAGCGTCGTGCCGGTTG
msfGFP begining	GGCACAAATTTTCTGTCCGTGGA / TGACAAGTGTTGGCCACGGAAC
msfGFP middle	TTTCAAAGATGACGGGACCTACAAGA / TCGAGTTTGTGTCCAAGAATGTTTCC
msfGFP end	CGATGGCCCTGTCCTTTTACCA / GCCATGTGTAATCCCAGCAGCA
ihfB	GCCAAGACGGTTGAAGATGC / CAAAGAGAAACTGCCGAAACC
